# Supplementary material for: Defensive behaviors of the Oriental armyworm Mythimna separata in response to different parasitoid species (Hymenoptera: Braconidae)
Source: PeerJ. 2017 Aug 23;5:e3690. doi: 10.7717/peerj.3690 (PMC5572553; doi:10.7717/peerj.3690)
Supplement: Data S1 [file peerj-05-3690-s001.xlsx]

## Sheet: data
wasp.species	host.weight	thrash.frequency	host.escape	host.drop	host.handling.time	confrontation.time	wasp.sting
mm	1.4	0	0	1	NA	32	0
mp	1.5	0	0	0	NA	1800	0
mp	1.5	0	0	0	NA	1800	0
mm	1.5	1	0	0	4	4	1
mm	1.5	0	0	0	13	13	1
mp	1.6	0	0	0	NA	1800	0
mm	1.6	1	0	0	767	767	1
mm	1.6	0	0	0	6	6	1
mm	1.6	0	1	0	1032	1032	1
mm	1.7	1	1	0	NA	1800	0
mm	1.7	0	0	1	NA	173	0
mm	1.7	0	0	0	61	61	1
mm	1.7	0	0	0	21	21	1
mp	1.7	0	0	0	312	312	1
mp	1.7	0	0	0	1800	1800	1
mm	1.8	4	0	0	118	118	1
mp	1.9	0	0	0	NA	1800	0
mm	1.9	8	0	0	432	432	1
mp	2	1	0	0	417	417	1
mm	2.1	0	1	1	NA	7	0
mm	2.1	0	0	0	31	31	1
mp	2.2	2	1	0	NA	1800	0
mm	2.2	0	0	0	256	256	1
mp	2.2	2	0	0	1222	1222	1
mm	2.3	0	0	1	NA	75	0
mm	2.4	10	0	0	227	227	1
mp	2.5	3	1	0	NA	1800	0
mm	2.5	4	0	0	227	227	1
mm	2.6	0	1	1	NA	29	0
mp	2.6	0	0	0	NA	1800	0
mm	2.6	0	0	0	15	15	1
mp	2.6	1	1	0	1800	1800	1
mm	2.7	0	0	1	NA	287	0
mp	2.7	5	1	1	NA	312	0
mp	2.9	0	0	0	367	367	1
mp	3.1	0	0	0	NA	1800	0
mm	3.1	0	0	0	14	14	1
mp	3.1	2	0	0	231	231	1
mp	3.4	1	0	1	NA	471	0
mm	3.4	0	0	0	25	25	1
mm	3.4	3	0	0	1302	1302	1
mm	3.4	1	1	0	612	612	1
mm	3.5	0	0	0	1045	1045	1
mp	3.5	2	0	0	1008	1008	1
mp	3.6	0	0	0	NA	1800	0
mp	3.6	0	1	0	423	423	1
mm	3.8	0	0	1	NA	16	0
mp	3.8	1	0	0	NA	1800	0
mp	3.8	7	1	1	NA	672	0
mm	4	3	0	0	37	37	1
mp	4.2	2	1	0	NA	1800	0
mm	4.2	15	0	0	1309	1309	1
mm	4.6	3	0	0	1432	1432	1
mm	4.6	3	1	0	122	122	1
mp	4.7	13	1	1	NA	1002	0
mp	4.7	2	0	1	NA	372	0
mp	5.1	0	0	0	NA	1800	0
mm	5.2	7	0	0	1440	1440	1
mp	5.3	1	1	0	176	176	1
mp	5.7	7	0	0	988	988	1
mp	6.1	2	0	0	NA	1800	0
mm	6.5	1	0	0	21	21	1
mp	6.6	0	0	0	NA	1800	0
mm	6.6	2	0	0	4	4	1
mp	6.7	0	0	0	48	48	1
mp	7.2	3	1	1	NA	761	0
mm	7.5	1	0	0	25	25	1
mm	7.6	0	0	1	NA	3	0
mp	7.9	9	1	0	1351	1351	1
mm	8.3	4	1	0	331	331	1
mp	8.4	2	0	0	NA	1800	0
mp	8.7	0	0	0	NA	1800	0
mm	8.9	4	0	0	5	5	1
mp	9.1	2	0	1	NA	112	0
mm	9.2	4	0	1	NA	18	0
mp	9.3	2	0	0	788	788	1
mm	9.4	0	1	0	22	22	1
mm	9.8	3	0	0	NA	1800	0
mm	9.9	0	0	1	NA	422	0
mp	9.9	11	1	0	NA	1800	0
mm	10.2	1	1	0	NA	1800	0
mp	10.2	7	1	0	NA	1800	0
mm	10.3	3	0	0	5	5	1
mp	10.9	6	0	1	NA	472	0
mp	11.1	7	0	0	NA	1800	0
mp	11.3	5	1	1	NA	1018	0
mm	12.2	12	1	0	677	677	1
mp	12.4	8	1	1	NA	1313	0
mm	12.4	0	1	0	39	39	1
mm	12.5	1	0	0	18	18	1
mp	12.7	0	0	0	NA	1800	0
mm	13.1	0	0	1	NA	123	0
mp	13.2	6	1	0	872	872	1
mp	13.6	5	0	1	NA	879	0
mp	13.9	0	0	0	892	892	1
mm	14.4	6	1	0	NA	1800	0
mm	14.4	1	1	0	42	42	1
mm	14.5	0	0	0	32	32	1
mp	14.7	13	1	1	NA	1613	0
mm	15.3	6	1	0	1312	1312	1
mm	15.7	7	0	1	NA	899	0
mp	15.8	0	0	0	62	62	1
mp	15.9	8	1	0	1012	1012	1
mm	16.6	6	0	0	413	413	1
mp	16.7	2	0	1	NA	132	0
mm	16.8	1	1	0	11	11	1
mp	17.2	4	1	0	NA	1800	0
mp	17.8	7	1	1	NA	979	0
mp	18.4	2	1	1	NA	688	0
mp	18.6	0	0	0	79	79	1
mp	19.6	7	1	0	NA	1800	0
mp	19.7	6	1	0	NA	1800	0
mm	20.1	2	0	0	874	874	1
mp	20.3	5	0	0	NA	1800	0
mm	21.4	7	0	0	NA	1800	0
mp	21.7	4	0	1	NA	693	0
mp	21.8	2	0	0	NA	1800	0
mm	22.1	0	0	0	21	21	1
mm	22.7	0	0	1	NA	367	0
mp	22.7	0	0	0	NA	1800	0
mm	23.1	0	0	1	NA	5	0
mp	23.1	6	1	0	NA	1800	0
mm	23.3	3	0	0	477	477	1
mp	23.4	5	1	1	NA	763	0
mm	24.1	3	1	0	512	512	1
mp	24.3	1	0	0	73	73	1
mp	25.6	4	0	0	NA	1800	0
mp	26.6	7	1	0	NA	1800	0
mm	26.6	0	0	0	37	37	1
mp	27.9	5	1	0	NA	1800	0
mp	28.3	4	1	0	NA	1800	0
mm	28.8	11	1	1	NA	1436	0
mm	28.8	0	0	0	26	26	1
mp	29.2	3	1	0	NA	1800	0
mm	29.7	0	0	0	434	434	1
mp	30.3	3	1	0	NA	1800	0
mm	31.1	2	1	0	222	222	1
mm	31.5	3	0	0	533	533	1
mp	31.5	6	0	0	914	914	1
mm	31.7	16	1	1	NA	1107	0
mp	32.3	7	1	0	NA	1800	0
mm	32.3	6	0	0	553	553	1
mm	33.2	5	1	0	NA	897	0
mm	34.4	3	1	0	NA	1800	0
mp	34.6	0	0	0	312	312	1
mp	34.9	9	1	0	NA	1800	0
mm	35.1	0	0	0	634	634	1
mp	36.1	4	0	1	NA	729	0
mm	36.1	0	0	0	433	433	1
mm	36.7	0	0	0	716	716	1
mp	37.2	7	1	0	1212	1212	1
mm	38.1	0	0	0	61	61	1
mp	38.9	1	0	0	172	172	1
mm	39.3	0	1	0	NA	1800	0
mp	39.7	5	0	1	NA	647	0
mm	40.2	0	1	0	NA	1800	0
mm	40.9	0	0	0	27	27	1
mm	41.2	1	1	0	NA	1800	0
mp	41.2	4	1	0	NA	1800	0
mp	42.7	0	0	0	NA	1800	0
mp	42.8	0	0	0	89	89	1
mm	43.3	4	0	0	NA	1800	0
mp	43.3	8	0	0	1312	1312	1
mp	44.2	0	0	0	218	218	1
mp	45.1	9	1	0	NA	1800	0
mm	45.2	0	0	0	476	476	1
mm	46.4	0	1	0	987	987	1
mm	46.9	0	1	0	1056	1056	1
mm	47.3	1	0	0	NA	1800	0
mp	47.5	0	0	0	32	32	1
mm	48.9	7	1	0	NA	1800	0
mp	49.2	0	0	0	98	98	1
